# Supplementary material for: Opportunistic diseases in marine eukaryotes: Could Bacteroidota be the next threat to ocean life?
Source: Environ Microbiol. 2022 Aug 4;24(10):4505–18. doi: 10.1111/1462-2920.16094 (PMC9804302; doi:10.1111/1462-2920.16094)
Supplement: Supplementary file 1 — Table S1. Full list of publications reviewed in this study. Table S2. Reports of Bacteroidetes associated with disease in marine eukaryotic hosts using culture‐dependent methods. [file EMI-24-4505-s001.xlsx]

## Sheet: Table S1
Table S1: Full list of publications reviewed in this study
Authors	Year	Title	Journal	Volume	Issue	Page numbers
Ainsworth, T. D., Kramasky-Winter, E., Loya, Y., Hoegh-Guldberg, O., Fine, M.	2007	Coral disease diagnostics: what's between a plague and a band?	Applied and Environmental Microbiology	73	3	981-92
Angermeier, H., Glöckner, V., Pawlik, J.R., Lindquist, N.L., Hentschel, U.	2012	Sponge white patch disease affecting the Caribbean sponge Amphimedon compressa	Diseases of Aquatic Organisms	99	2	95-102
Apablaza, P., Frisch, K., Brevik, O. J., Smage, S. B., Vallestad, C., Duesund, H., Mendoza, J., Nylund, A.	2017	Primary Isolation and Characterization of Tenacibaculum maritimum from Chilean Atlantic Salmon Mortalities Associated with a Pseudochattonella spp. Algal Bloom	Journal of Aquatic Animal Health	29	3	143-149
Apprill, A., Hughen, K., Mincer, T.	2013	Major similarities in the bacterial communities associated with lesioned and healthy Fungiidae corals	Environmental Microbiology	15	7	2063-2072
Arotsker, L., Kramarsky-Winter, E., Ben-Dov, E., Kushmaro, A.	2016	Microbial transcriptome profiling of black band disease in a Faviid coral during a seasonal disease peak	Diseases of Aquatic Organisms	118	1	77-89
Arotsker, L., Kramarsky-Winter, E., Ben-Dov, E., Siboni, N., Kushmaro, A.	2015	Changes in the bacterial community associated with black band disease in a Red Sea coral, Favia sp., in relation to disease phases	Diseases of Aquatic Organisms	116	1	47-58
Avendaño-Herrera, R., Collarte, C., Saldarriaga-Cordoba, M., Irgang, R.	2020	New salmonid hosts for Tenacibaculum species: Expansion of tenacibaculosis in Chilean aquaculture	Journal of Fish Diseases	43	9	1077-1085
Avendaño‐Herrera, R., R. Irgang, C. S,oval, P. Moreno‐Lira, Armel Houel, Eric Duchaud, M. Poblete‐Morales, Pierre Nicolas,, P. Ilardi.	2016	Isolation, characterization and virulence potential of Tenacibaculum dicentrarchi in salmonid cultures in Chile	Transboundary and emerging diseases	63	2	121-126
Becker, P., Gillan, D., Lanterbecq, D., Jangoux, M., Rasolofonirina, R., Rakotovao, J., Eeckhaut, I.	2004	The skin ulceration disease in cultivated juveniles of Holothuria scabra (Holothuroidea, Echinodermata)	Aquaculture	242	1	13-30
Becker, P., Gillan, D. C., Eeckhaut, I.	2007	Microbiological study of the body wall lesions of the echinoid Tripneustes gratilla	Diseases of Aquatic Organisms	77	1	73-82
Becker, P. T., Gillan, D. C., Eeckhaut, I.	2009	Characterization of the bacterial community associated with body wall lesions of Tripneustes gratilla (Echinoidea) using culture-independent methods	Journal of Invertebrate Pathology	100	2	127-130
Bergh, Ø., Hansen, G.H., Taxt, R.E.	1992	Experimental infection of eggs and yolk sac larvae of halibut, Hippoglossus hippoglossus L	Journal of Fish Diseases	15	5	379-391
Bernardet, J., Campbell, A. & Buswell, J.	1990	Flexibacter maritimus is the agent of 'black patch necrosis' in Dover sole in Scotland	Diseases of Aquatic Organisms	8		233-237
Bowman, J. P., Nowak, B.	2004	Salmonid gill bacteria and their relationship to amoebic gill disease	Journal of Fish Diseases	27	8	483-492
Burioli, Erika AV, Varello, K, Trancart, Suzanne, Bozzetta, E, Gorla, A, Prearo, M, Houssin, Maryline	2018	First description of a mortality event in adult Pacific oysters in Italy associated with infection by a Tenacibaculum soleae strain	Journal of Fish Diseases	41	2	215-221
Campbell, A. C., Buswell, J. A.	1982	An investigation into the bacterial aetiology of Black patch necrosis in Dover sole, Solea solea L	Journal of Fish Diseases	5	6	495-508
Castro, Nuria, Sabela Balboa, Soledad Núñez, Alicia E. Toranzo,, Beatriz Magariños	2014	First isolation and characterization of Tenacibaculum soleae from sea bass Dicentrarchus labrax	Fish Pathology	49	1	16-22
Certner, R. H., Vollmer, S. V.	2018	Inhibiting bacterial quorum sensing arrests coral disease development and disease-associated microbes	Environmental Microbiology	20	2	645-657
Chen, M.E., Henry‐Ford, D., Groff, J.M.	1995	Isolation and characterization of Flexibacter maritimus from marine fishes of California	Journal of Aquatic Animal Health	7	4	318-326
Chistoserdov, A. Y., Quinn, R. A., Gubbala, S. L., Smolowitz, R.	2012	Bacterial Communities Associated With Lesions of Shell Disease in the American Lobster, Homarus americanus Milne-edwards	Journal of Shellfish Research	31	2	449-462
Chistoserdov, A. Y., Smolowitz, R., Mirasol, F., Hsu, A.	2005	Culture-dependent characterization of the microbial community associated with epizootic shell disease lesions in American lobster, Homarus americanus	Journal of Shellfish Research	24	3	741-747
Cooney, R. P., Pantos, O., Le Tissier, M. D. A., Barer, M. R., O'Donnell, A. G., Bythell, J. C.	2002	Characterization of the bacterial consortium associated with black band disease in coral using molecular microbiological techniques	Environmental Microbiology	4	7	401-413
Costa, R., Mermoud, I., Koblavi, S., Morlet, B., Haffner, P., Berthe, F., Legroumellec, M., Grimont, P.	1998	Isolation and characterization of bacteria associated with a Penaeus stylirostris disease (Syndrome 93) in New Caledonia	Aquaculture	164	1	297-309
Craigie, J. S., Correa, J. A.	1996	Etiology of infectious diseases in cultivated Chondrus crispus (Gigartinales, Rhodophyta)	Hydrobiologia	327		97-104
Dan, S., Hamasaki, K.	2015	Evaluation of the effects of probiotics in controlling bacterial necrosis symptoms in larvae of the mud crab Scylla serrata during mass seed production	Aquaculture International	23	1	277-296
de Castro, A. P., Araujo, S. D., Reis, A. M. M., Moura, R. L., Francini, R. B., Pappas, G., Rodrigues, T. B., Thompson, F. L., Kruger, R. H.	2010	Bacterial Community Associated with Healthy and Diseased Reef Coral Mussismilia hispida from Eastern Brazil	Microbial Ecology	59	4	658-667
Den Uyl, P. A., Richardson, L. L., Jain, S., Dick, G. J.	2016	Unraveling the Physiological Roles of the Cyanobacterium Geitlerinema sp BBD and Other Black Band Disease Community Members through Genomic Analysis of a Mixed Culture	Plos One	11	6	19
Deng, Y. Q., Cheng, C. H., Xie, J. W., Liu, S. L., Ma, H. L., Feng, J., Su, Y. L., Guo, Z. X.	2019	Coupled changes of bacterial community and function in the gut of mud crab (Scylla Paramamosain) in response to Baimang disease	Amb Express	9		9
Ding, Z. F., Cao, M. J., Zhu, X. S., Xu, G. H., Wang, R. L.	2017	Changes in the gut microbiome of the Chinese mitten crab (Eriocheir sinensis) in response to White spot syndrome virus (WSSV) infection	Journal of Fish Diseases	40	11	1561-1571
Duan, Y. F., Wang, Y., Huang, J. H., Li, H., Dong, H. B., Zhang, J. S.	2021	Toxic effects of cadmium and lead exposure on intestinal histology, oxidative stress response, and microbial community of Pacific white shrimp Litopenaeus vannamei	Marine Pollution Bulletin	167		9
Dungan, C. F., Elston, R. A., Schiewe, M. H.	1989	Evidence for colonization and destruction of hinge ligaments in cultured juvenile Pacific oysters (Crassostrea gigas) by cytophaga-like bacteria	Applied and Environmntal Microbiology	55	5	1128-35
Fern,ez-Alvarez, C., Santos, Y.	2019	Phenotypic and Molecular Characterization of Lacinutrix venerupis Isolated from Atlantic Horse Mackerel Trachurus trachurus	Journal of Aquatic Animal Health	31	4	320-327
Fern,o, S.C., Wang, J., Sparling, K., Garcia, G.D., Francini-Filho, R.B., de Moura, R.L., Paranhos, R., Thompson, F.L., Thompson, J.R.,	2015	Microbiota of the major South Atlantic reef building coral Mussismilia	Microbial Ecology	69	2	267-280
Frelier, P. F., Elston, R. A., Loy, J. K., Mincher, C.	1994	Macroscopic and Microscopic Features of Ulcerative Stomatitis in Farmed Atlantic Salmon Salmo-salar	Diseases of Aquatic Organisms	18	3	227-231
Frias-Lopez, J., Zerkle, A. L., Bonheyo, G. T., Fouke, B. W.	2002	Partitioning of bacterial communities between seawater and healthy, black band diseased, and dead coral surfaces	Applied and Environmental Microbiology	68	5	2214-2228
Friel, A. D., Neiswenter, S. A., Seymour, C. O., Bali, L. R., McNamara, G., Leija, F., Jewell, J., Hedlund, B. P.	2020	Microbiome Shifts Associated With the Introduction of Wild Atlantic Horseshoe Crabs (Limulus polyphemus) Into a Touch-Tank Exhibit	Frontiers in Microbiology	11		16
Gao, Z. M., Wang, Y., Lee, O. O., Tian, R. M., Wong, Y. H., Bougouffa, S., Batang, Z., Al-Suwailem, A., Lafi, F. F., Bajic, V. B., Qian, P. Y.	2014	Pyrosequencing Reveals the Microbial Communities in the Red Sea Sponge Carteriospongia foliascens and Their Impressive Shifts in Abnormal Tissues	Microbial Ecology	68	3	621-632
Garcia, G. D., Santos, E. D., Sousa, G. V., Zingali, R. B., Thompson, C. C., Thompson, F. L.	2016	Metaproteomics reveals metabolic transitions between healthy and diseased stony coral Mussismilia braziliensis	Molecular Ecology	25	18	4632-4644
Gignoux-Wolfsohn, S. A., Vollmer, S. V.	2015	Identification of Candidate Coral Pathogens on White Band Disease-Infected Staghorn Coral	Plos One	10	8	16
Gilles, Kay W	1986	Disease in sea urchins Strongylocentrotus purpuratus: experimental infection and bacterial virulence	Dis. Aquat. Org.	1		105-114
Glazebrook, J. S., Campbell, R. S. F.	1990	A survey of the diseases of marine turtles in northern Australia. I. Farmed turtles	Diseases of Aquatic Organisms	9	2	83-95
Glazebrook, J. S., Campbell, R. S. F., Thomas, A. T.	1993	Studies On An Ulcerative Stomatitis Obstructive Rhinitis Pneumonia Disease Complex In Hatchling And Juvenile Sea-turtles Chelonia mydas And Caretta maretta	Diseases of Aquatic Organisms	16	2	133-147
Hansen, G. H., Bergh, O., Michaelsen, J., Knappskog, D.	1992	Flexibacter ovolyticus sp. nov, a pathogen of eggs and larvae of Atlantic halibut, Hippoglossus hippoglossus	International Journal of Systematic Bacteriology	42	3	451-458
Hilger, I., Ullrich, S.,,ers, K.	1984	A new ulcerative flexibacteriosis-like disease(" yellow pest") affecting young Atlantic cod Gadus morhua from the German Wadden Sea	Diseases of Aquatic Organisms	11	1	19-29
Hudson, J., Kumar, V., Egan, S.	2019	Comparative genome analysis provides novel insight into the interaction of Aquimarina sp. AD1, BL5 and AD10 with their macroalgal host	Marine Genomics	46		8-15
Huggett, M. J., McMahon, K., Bernasconi, R.	2018	Future warming and acidification result in multiple ecological impacts to a temperate coralline alga	Environmental Microbiology	20	8	2769-2782
Iehata, S., Valenzuela, F., Riquelme, C.	2016	Evaluation of relationship between Chilean octopus (Octopus mimus Gould, 1852) egg health condition and the egg bacterial community	Aquaculture Research	47	2	649-659
Irgang, R., R. González‐Luna, J. Gutiérrez, M. Poblete‐Morales, V. Rojas, D. Tapia‐Cammas,, R. Avendaño‐Herrera	2017	First identification and characterization of Tenacibaculum dicentrarchi isolated from Chilean red conger eel (Genypterus chilensis, Guichenot 1848)	Journal of Fish Diseases	40	12	1915-1920
Jones, R. J., Bowyer, J., Hoegh-Guldberg, O., Blackall, L. L.	2004	Dynamics of a temperature-related coral disease outbreak	Marine Ecology Progress Series	281		63-77
Jung, J., Gillevet, P. M., Sikaroodi, M.,,rews, J., Song, B., Shields, J. D.	2021	Comparative study of the hemolymph microbiome between live and recently dead American lobsters Homarus americanus	Diseases of Aquatic Organisms	143		147-158
Karlsen, C., K. F. Ottem, Øyvind Jakobsen Brevik, M. Davey, H. Sørum,, H. C. Winther‐Larsen.	2017	The environmental and host-associated bacterial microbiota of Arctic seawater-farmed Atlantic salmon with ulcerative disorders	Journal of Fish Diseases	40	11	1645-1663
Keller-Costa, T., Lago-Lestón, A., Saraiva, J.P., Toscan, R., Silva, S.G., Gonçalves, J., Cox, C.J., Kyrpides, N., da Rocha, U.N., Costa, R.,	2021	Metagenomic insights into the taxonomy, function, and dysbiosis of prokaryotic communities in octocorals.	Microbiome	9	1	1 - 21
Kent, M. L., Dungan, C. F., Elston, R. A., Holt, R. A.	1988	Cytophaga Sp (Cytophagales) Infection in Seawater Pen-reared Atlantic Salmon Salmo-salar	Diseases of Aquatic Organisms	4	3	173-179
Klakegg, Øystein, Takele Abayneh, Aud Kari Fauske, Michael Fülberth,, Henning Sørum	2019	An outbreak of acute disease and mortality in Atlantic salmon (Salmo salar) post-smolts in Norway caused by Tenacibaculum dicentrarchi	Journal of Fish Diseases	42	6	789-807
Klaus, J. S., Janse, I., Fouke, B. W.	2011	Coral Black Band Disease Microbial Communities and Genotypic Variability of the Dominant Cyanobacteria (Cd1c11)	Bulletin of Marine Science	87	4	795-821
Kolberg, J., Busse, H. J., Wilke, T., Schubert, P., Kampfer, P., Glaeser, S. P.	2015	Mesonia hippocampi sp nov., isolated from the brood pouch of a diseased Barbour's Seahorse (Hippocampus barbouri)	International Journal of Systematic and Evolutionary Microbiology	65		2241-2247
Kolygas, M. N., Gourzioti, E., Vatsos, I. N., Athanassopoulou, F.	2012	Identification of Tenacibaculum maritimum strains from marine farmed fish in Greece	Veterinary Record	170	24	623
Kopprio, G. A., Luyen, N. D., Cuong, L., Duc, T. M., Fricke, A., Kunzmann, A., Huong, L. M., Gardes, A.	2021	Insights into the bacterial community composition of farmed Caulerpa lentillifera: A comparison between contrasting health states	MicrobiologyOpen	10	6	e1253
Kumar, Vipra, Enrique Zozaya‐Valdes, Staffan Kjelleberg, Torsten Thomas,, Suhelen Egan	2016	Multiple opportunistic pathogens can cause a bleaching disease in the red seaweed Delisea pulchra	Environmental Microbiology	18	11	3962-3975
Kusdianto, H., Kullapanich, C., Palasuk, M., J,ang, S., Pattaragulwanit, K., Ouazzani, J., Chavanich, S., Viyakarn, V., Somboonna, N.	2021	Microbiomes of Healthy and Bleached Corals During a 2016 Thermal Bleaching Event in the Upper Gulf of Thailand	Frontiers in Marine Science	8		15
Kusuda, Riichi, Kenji Kawai, Fulvio Salati, Yoshio Kawamura,, Yasuo Yamashita	1992	Characteristics of Flavobacterium sp. causing Suminori disease in cultivated Porphyra	Aquaculture Science	40	4	457-461
Largo, Danilo B, Fukami, Kimio, Nishijima, Toshitaka	1995	Occasional pathogenic bacteria promoting ice-ice disease in the carrageenan-producing red algae Kappaphycus alvarezii and Eucheuma denticulatum (Solieriaceae, Gigartinales, Rhodophyta)	Journal of Applied Phycology	7	6	545-554
Largo, Danilo B, Fukami, Kimio, Nishijima, Toshitaka, Ohno, Masao	1995	Laboratory-induced development of the ice-ice disease of the farmed red algae Kappaphycus alvarezii and Eucheuma denticulatum (Solieriaceae, Gigartinales, Rhodophyta)	Journal of Applied Phycology	7	6	539-543
Lee, S. T. M., Davy, S. K., Tang, S. L., Fan, T. Y., Kench, P. S.	2015	Successive shifts in the microbial community of the surface mucus layer and tissues of the coral Acropora muricata under thermal stress	Fems Microbiology Ecology	91	12	11
Levipan, H.A., Tapia-Cammas, D., Molina, V., Irgang, R., Toranzo, A.E., Magariños, B., Avendaño-Herrera, R	2019	Biofilm development and cell viability: An undervalued mechanism in the persistence of the fish pathogen Tenacibaculum maritimum	Aquaculture	511		8
Li, J., Pang, S., Shan, T., Su, L.,	2020	Changes of microbial community structures associated with seedlings of Saccharina japonica at early stage of outbreak of green rotten disease	Journal of Applied Phycology	32	2	1323-1327
Liang, Q. J., Li, Z. H., Ou, M. F., Wu, X. J., Qiao, X. L., Wei, W., Liu, Y., Ye, J. M., Wang, W. N.	2020	Hypoimmunity and intestinal bacterial imbalance are closely associated with blue body syndrome in cultured Penaeus vannamei	Aquaculture	522		735118
Liang, Z. R., Liu, F. L., Wang, W. J., Zhang, P. Y., Sun, X. T., Wang, F. J., Kell, H.	2019	High-throughput sequencing revealed differences of microbial community structure and diversity between healthy and diseased Caulerpa lentillifera	Bmc Microbiology	19	1	15
Liu, Xiaojuan, Chen, Yang, Zhong, Mingqi, Chen, Weizhou, Lin, Qi, Du, Hong	2019	Isolation and pathogenicity identification of bacterial pathogens in bleached disease and their physiological effects on the red macroalga Gracilaria lemaneiformis	Aquatic Botany	153		1-7
Llewellyn, M. S., Leadbeater, S., Garcia, C., Sylvain, F. E., Custodio, M., Ang, K. P., Powell, F., Carvalho, G. R., Creer, S., Elliot, J., Derome, N.	2017	Parasitism perturbs the mucosal microbiome of Atlantic Salmon	Scientific Reports	7		10
Lloyd, M.M., Pespeni, M.H.	2018	Microbiome shifts with onset and progression of Sea Star Wasting Disease revealed through time course sampling.	Scientific Reports	8	1	1-12
López, J. R., M. Piñeiro‐Vidal, N. García‐Lamas, R. De La Herran, J. I. Navas, I. Hachero‐Cruzado,, Y. Santos	2010	First isolation of Tenacibaculum soleae from diseased cultured wedge sole, Dicologoglossa cuneata (Moreau), and brill, Scophthalmus rhombus (L.)	Journal of Fish Diseases	33	3	273-278
Lopez, Jose R, Alcantara, Rafael, Lorenzo, Laura, Navas, JI	2017	Isolation of Lacinutrix venerupis strains associated with disease outbreaks in sea bream Sparus aurata and European sea bass Dicentrarchus labrax	Diseases of Aquatic Organisms	124	1	85-90
Lopez, P., Saulnier, D., Swarup-Gaucher, S., David, R., Lau, C., Taputuarai, R., Belliard, C., Basset, C., Labrune, V., Marie, A., Bernardet, J. F., Duchaud, E.	2022	First Isolation of Virulent Tenacibaculum maritimum Isolates from Diseased Orbicular Batfish (Platax orbicularis) Farmed in Tahiti Island	Pathogens	11	2	131
Luter, H. M., Bannister, R. J., Whalan, S., Kutti, T., Pineda, M. C., Webster, N. S.	2017	Microbiome analysis of a disease affecting the deep-sea sponge Geodia barretti	Fems Microbiology Ecology	93	6	6
Ma, H., Jiang, G., Wu, Z., Wang, X.	2009	16S rRNA gene phylogenesis of culturable predominant bacteria from diseased Apostichopus japonicus (Holothuroidea, Echinodermata)	Journal of Ocean University of China	8	2	166-170
Ma, Y., Wang, Z. Y., Zhang, Z. X., Wang, L.	2008	Bacterial genetic diversity on settlement substrates during mass mortality of larvae of nona-porous abalone (Haliotis diversicolor supertexta)	Aquaculture	282	1	1-6
Masuda, Y., Tajima, K. & Ezura, Y.	2004	Resuscitation of Tenacibaculum sp., the causative bacterium of spotting disease of sea urchin Strongylocentroutus intermedius, from the viable but non-culturable state.	Fisheries Science	70		277-284
Matsuyama, T., Fukuda, Y., Takano, T., Sakai, T., Nakayasu, C.,	2018	Antibody-mediated bacterial killing of Ichthyobacterium seriolicida in Japanese amberjack	Veterinary Immunology and Immunopathology	203		73-77
Meres, N.J., Ajuzie, C.C., Sikaroodi, M., Vemulapalli, M., Shields, J.D., Gillevet, P.M.,	2012	Dysbiosis in epizootic shell disease of the American lobster (Homarus americanus).	Journal of Shellfish Research	31	2	463-472
Meyer, J. L., Castellanos-Gell, J., Aeby, G. S., Hase, C. C., Ushijima, B., Paul, V. J.	2019	Microbial Community Shifts Associated With the Ongoing Stony Coral Tissue Loss Disease Outbreak on the Florida Reef Tract	Frontiers in Microbiology	10		12
Meyer, J. L., Paul, V. J., Raymundo, L. J., Teplitski, M.	2017	Comparative Metagenomics of the Polymicrobial Black Band Disease of Corals	Frontiers in Microbiology	8		12
Meyer, J. L., Rodgers, J. M., Dillard, B. A., Paul, V. J., Teplitski, M.	2016	Epimicrobiota Associated with the Decay and Recovery of Orbicella Corals Exhibiting Dark Spot Syndrome	Frontiers in Microbiology	7		9
Midorikawa, Y., Shimizu, T., S,a, T., Hamasaki, K., Dan, S., Lal, Mtbm, Kato, G., Sano, M.	2020	Characterization of Aquimarina hainanensis isolated from diseased mud crab Scylla serrata larvae in a hatchery	Journal of Fish Diseases	43	5	541-549
Mine, Takayuki, Tanaka, Shigemitsu, Kawamura, Yoshio, Kobayashi, Genta, K,a, Kohzo	2009	Diversity of incidence factors in Suminori disease during laver cultivation	Aquaculture Science	57	4	601-608
Miyake, S., Soh, M., Azman, M. N., Ngoh, S. Y., Orban, L., Seedorf, H.	2020	Insights into the microbiome of farmed Asian sea bass (Lates calcarifer) with symptoms of tenacibaculosis and description of Tenacibaculum singaporense sp. nov	Antonie Van Leeuwenhoek International Journal of General and Molecular Microbiology	113	6	737-752
Mouriño, J.L.P., Vinatea, L., Buglione-Neto, C., Ramirez, C.T., Vieira, F.N., Pedrotti, F., Martins, M.L., Derner, R.B., Aguilar, M.A., Beltrame, E.	2008	Characterization and experimental infection of Flexibacter maritimus (Wakabayashi et al. 1986) in hatcheries of post-larvae of Litopenaeus vannamei Boone, 1931	Brazilian Journal of Biology	68		173-177
Mudarris, M., Austin, B.	1989	Systemic disease in turbot Scophthalmus maximus caused by a previously unrecognised Cytophaga-like bacterium	Diseases of aquatic organisms	6	3	161-166
Mudarris, M., Austin, B., Segers, P., Vancanneyt, M., Hoste, B., Bernardet, J. F.	1994	Flavobacterium-scophthalmum Sp-nov, a Pathogen of Turbot (Scophthalmus-maximus L)	International Journal of Systematic Bacteriology	44	3	447-453
Ng, J. C., Chan, Y., Tun, H. M., Leung, F. C., Shin, P. K., Chiu, J. M.	2015	Pyrosequencing of the bacteria associated with Platygyra carnosus corals with skeletal growth anomalies reveals differences in bacterial community composition in apparently healthy and diseased tissues	Frontiers in Microbiology	6		1142
Ng, J. C. Y., Chan, Y., Tun, H. M., Leung, F. C. C., Shin, P. K. S., Chiu, J. M. Y.	2015	Pyrosequencing of the bacteria associated with Platygyra camosus corals with skeletal growth anomalies reveals differences in bacterial community composition in apparently healthy and diseased tissues	Frontiers in Microbiology	6		14
Olsen, A. B., Nilsen, H., S,lund, N., Mikkelsen, H., S√∏rum, H., Colquhoun, D. J.	2011	Tenacibaculum sp. associated with winter ulcers in sea-reared Atlantic salmon Salmo salar	Diseases of Aquatic Organisms	94	3	189-99
Olsen, A.B., Spilsberg, B., Nilsen, H.K., Lagesen, K., Gulla, S., Avendaño-Herrera, R., Irgang, R., Duchaud, E., Colquhoun, D.J.	2020	Tenacibaculum piscium sp. nov., isolated from skin ulcers of sea-farmed fish, and description of Tenacibaculum finnmarkense sp. nov. with subdivision into genomovars finnmarkense and ulcerans.	International Journal of Systematic and Evolutionary Microbiology	70	12	6079-6090
Ooi, M.C., Goulden, E.F., Trotter, A.J., Smith, G.G., Bridle, A.R	2020	Aquimarina sp. associated with a cuticular disease of cultured larval palinurid and scyllarid lobsters	Frontiers in Microbiology	11		2395
Ostl,, V.E., Morrison, D., Ferguson, H.W.	1999	Flexibacter maritimus associated with a bacterial stomatitis in Atlantic salmon smolts reared in net-pens in British Columbia	Journal of Aquatic Animal Health	11	1	35-44
Paramasivam, N., Ben-Dov, E., Arotsker, L., Kramarsky-Winter, E., Zvuloni, A., Loya, Y., Kushmaro, A.	2013	Bacterial consortium of Millepora dichotoma exhibiting unusual multifocal lesion event in the Gulf of Eilat, Red Sea	Microbial Ecology	65	1	50-9
Perez-Pascual, D., Lunazzi, A., Magdelenat, G., Rouy, Z., Roulet, A., Lopez-Roques, C., Larocque, R., Barbeyron, T., Gobet, A., Michel, G., Bernardet, J. F., Duchaud, E.	2017	The Complete Genome Sequence of the Fish Pathogen Tenacibaculum maritimum Provides Insights into Virulence Mechanisms	Frontiers in Microbiology	8		11
Pineiro-Vidal, M, Centeno-Sestelo, G, Riaza, A, Santos, Y	2007	Isolation of pathogenic Tenacibaculum maritimum-related organisms from diseased turbot and sole cultured in the Northwest of Spain	Bulletin-European Association of Fish Pathologists	27	1	29
Pineiro-Vidal, M.; Gijon, D.; Zarza, C.; Santos, Y.;	2012	Tenacibaculum dicentrarchi sp nov., a marine bacterium of the family Flavobacteriaceae isolated from European sea bas	International Journal of Systematic and Evolutionary Microbiology	62		425-429
Pineiro-Vidal, Maximino, Carballas, Cristina G, Gomez-Barreiro, Oscar, Riaza, Ana, Santos, Ysabel	2008	Tenacibaculum soleae sp. nov., isolated from diseased sole (Solea senegalensis Kaup)	International Journal of Systematic and Evolutionary Microbiology	58	4	881-885
Pineiro-Vidal, Maximino, Riaza, Ana, Santos, Ysabel	2008	Tenacibaculum discolor sp. nov. and Tenacibaculum gallaicum sp. nov., isolated from sole (Solea senegalensis) and turbot (Psetta maxima) culture systems	International Journal of Systematic and Evolutionary Microbiology	58	1	21-25
Powell, M., Carson, J., van Gelderen, R.	2004	Experimental induction of gill disease in Atlantic salmon Salmo salar smolts with Tenacibaculum maritimum	Diseases of Aquatic Organisms	61	3	179-85
Pujalte, M. J., Sitja-Bobadilla, A., Alvarez-Pellitero, P., Garay, E.	2003	Carriage of potentially fish-pathogenic bacteria in Sparus aurata cultured in Mediterranean fish farms	Diseases of Aquatic Organisms	54	2	119-126
Quinn, R. A., Cawthorn, R. J., Summerfield, R. L., Smolowitz, R., Chistoserdov, A. Y.	2013	Bacterial communities associated with lesions of two forms of shell disease in the American lobster (Homarus americanus, Milne Edwards) from Atlantic Canada	Canadian Journal of Microbiology	59	6	380-390
Quinn, R. A., Hazra, S., Smolowitz, R., Chistoserdov, A. Y.	2017	Real-time PCR assay for Aquimarina macrocephali subsp. homaria and its distribution in shell disease lesions of Homarus americanus, Milne-Edwards, 1837, and environmental samples	Journal of Microbiological Methods	139		61-67
Quinn, R. A., Metzler, A., Tlusty, M., Smolowitz, R. M., Leberg, P., Chistoserdov, A. Y.	2012	Lesion bacterial communities in American lobsters with diet-induced shell disease	Diseases of Aquatic Organisms	98	3	221-233
Quinn, R. A., Smolowitz, R., Chistoserdov, A. Y.	2013	Culture-independent analysis of bacterial communities in hemolymph of American lobsters with epizootic shell disease	Diseases of Aquatic Organisms	103	2	141-148
Rahman, T., Suga, K., Kanai, K., Sugihara, Y.	2014	Biological and Serological Characterization of a Non-gliding Strain of Tenacibaculum maritimum Isolated from a Diseased Puffer Fish Takifugu rubripes	Fish Pathology	49	3	121-129
Rahmi, Jompa, J., Tahir, A., Malina, A. C., Rantetondok, A.	2020	In vitro analysis of pathogenic bacteria causing black band disease on pachyseris speciosa (Dana, 1846)	AACL Bioflux	13	4	1865-1876
Rameshkumar, G., Ravich,ran, S., Sivasubramanian, K.	2013	Secondary Microbial Infection in Carangid Fishes Due to Cymothoid Isopod Parasites	National Academy Science Letters-India	36	6	591-597
Ready, Z. C., Whitmer, E. R., Wright, S. E., Rios, C., Duignan, P. J., Field, C. L.	2021	Clinical and microbiological characterization of lymph node abscessation in pup and yearling California sea lions (Zalophus californianus) undergoing rehabilitation in a marine mammal center	Journal of Zoo and Wildlife Medicine	52	4	1149-1158
Romero, M., Avendaño-Herrera, R., Magariños, B., Cámara, M., Otero, A	2010	Acylhomoserine lactone production and degradation by the fish pathogen Tenacibaculum maritimum, a member of the Cytophaga-Flavobacterium-Bacteroides (CFB) group	Fems Microbiology Letters	304	2	131-139
Rosales, S. M., Huebner, L. K., Clark, A. S., McMinds, R., Ruzicka, R. R., Muller, E. M.	2022	Bacterial Metabolic Potential and Micro-Eukaryotes Enriched in Stony Coral Tissue Loss Disease Lesions	Frontiers in Marine Science	8
Saha, M., Weinberger, F.	2019	Microbial “gardening” by a seaweed holobiont: surface metabolites attract protective and deter pathogenic epibacterial settlement	Journal of Ecology	107	5	2255-2265
Sakatoku, A., Fujimura, T., Ito, M., Takashima, S., Isshiki, T.	2018	Newly isolated bacterium Tenacibaculum sp strain Pbs-1 from diseased pearl oysters is associated with black-spot shell disease	Aquaculture	493		61-67
Skiftesvik, A. B.,, Bergh, Ø	1993	Changes in behaviour of Atlantic halibut (Hippoglossus hippoglossus) and turbot (Scophthalmus maximus) yolk-sac larvae induced by bacterial infections	Canadian Journal of Fisheries and Aquatic Sciences	50	12	2552-2557
Slinger, J., Adams, M. B., Wynne, J. W.	2020	Bacteriomic Profiling of Branchial Lesions Induced by Neoparamoeba perurans Challenge Reveals Commensal Dysbiosis and an Association with Tenacibaculum dicentrarchi in AGD-Affected Atlantic Salmon (Salmo salar L.)	Microorganisms	8	8	1189
Smage, S. B., Frisch, K., Vold, V., Duesund, H., Brevik, O. J., Olsen, R. H., Sjaatil, S. T., Klevan, A., Brudeseth, B., Watanabe, K., Nylund, A.	2018	Induction of tenacibaculosis in Atlantic salmon smolts using Tenacibaculum finnmarkense and the evaluation of a whole cell inactivated vaccine	Aquaculture	495		858-864
Småge, S.B., Brevik, Ø.J., Duesund, H., Ottem, K.F., Watanabe, K., Nylund, A.	2016	Tenacibaculum finnmarkense sp. nov., a fish pathogenic bacterium of the family Flavobacteriaceae isolated from Atlantic salmon	Antonie Van Leeuwenhoek	109	2	273-285
Småge, S.B., Frisch, K., Brevik, Ø.J., Watanabe, K., Nylund, A.	2016	First isolation, identification and characterisation of Tenacibaculum maritimum in Norway, isolated from diseased farmed sea lice cleaner fish Cyclopterus lumpus L.	Aquaculture	464		178-184
Soltani, M., Munday, B.L., Burke, C.M.	1996	The relative susceptibility of fish to infections by Flexibacter columnaris and Flexibacter maritimus	Aquaculture	140	3	259-264
Spilsberg, B., Nilsen, H. K., Tavornpanich, S., Gulla, S., Jansen, M. D., Lagesen, K., Colquhoun, D. J., Olsen, A. B.	2022	Tenacibaculosis in Norwegian Atlantic salmon (Salmo salar) cage-farmed in cold sea water is primarily associated with Tenacibaculum finnmarkense genomovar finnmarkense	Journal of Fish Diseases	45	4	523-534
Steinum, T., Sjastad, K., Falk, K., Kvellestad, A., Colquhoun, D. J.	2009	An RT PCR-DGGE survey of gill-associated bacteria in Norwegian seawater-reared Atlantic salmon suffering proliferative gill inflammation	Aquaculture	293	3	172-179
Sunairi, M, Tsuchiya, H, Tsuchiya, T, Omura, Y, Koyanagi, Y, Ozawa, M, Iwabuchi, N, Murooka, H, Nakajima, M	1995	Isolation of a bacterium that causes anaaki disease of the red algae Porphyra yezoensis	Journal of Applied Microbiology	79	2	225-229
Sweet, M., Bulling, M., Cerrano, C.	2015	A novel sponge disease caused by a consortium of micro-organisms	Coral Reefs	34	3	871-883
Tajima, Kenichi, Hirano, Takahiro, Nakano, Kazuaki, Ezura, Yoshio	1997	Taxonomical study on the causative bacterium of spotting disease of sea urchin Strongylocentrotus intermedius	Fisheries Science	63	6	897-900
Tajima, Kenichi, Hirano, Takahiro, Shimizu, Motohiro, Ezura, Yoshio	1997	Isolation and pathogenicity of the causative bacterium of spotting disease of sea urchin Strongylocentrotus intermedius	Fisheries Science	63	2	249-252
Takano, T., Matsuyama, T., Sakai, T., Nakamura, Y., Kamaishi, T., Nakayasu, C., Kondo, H., Hirono, I., Fukuda, Y., Sorimachi, M., Iida, T.	2016	Ichthyobacterium seriolicida gen. nov., sp. nov., a member of the phylum 'Bacteroidetes', isolated from yellowtail fish (Seriola quinqueradiata) affected by bacterial haemolytic jaundice, and proposal of a new family, Ichthyobacteriaceae fam. nov	International Journal of Systematic and Evolutionary Microbiology	66	2	580-586
Taniguchi, R., Sawabe, T., Tajima, K.	2006	Adhesion of Tenacibaculum sp to short-spined sea urchin Strongylocentroutus intermedius and control of spotting disease by inhibiting adhesion using carbohydrate	Fish Pathology	41	1	13-17
Taniuchi, Y., Tajima, K., Shimono, I. & Ezura, Y.	2002	Survival of Flexibacter sp strain F-2, the causative bacterium of spotting disease of sea urchin Strongylocentrotus intermedius at low temperatures	Bulletin of the Japanese Society of Scientific Fisheries (Japan)	68		46-51
Thinesh, T., Meenatchi, R., Lipton, A. N., An,ham, R., Jose, P. A., Tang, S. L., Kiran, G. S., Selvin, J.	2020	Metagenomic sequencing reveals altered bacterial abundance during coral-sponge interaction: Insights into the invasive process of coral-killing sponge Terpios hoshinota	Microbiological Research	240		8
Thome, P. E., Rivera-Ortega, J., Rodr√≠guez-Villalobos, J. C., Cerqueda-Garc√≠a, D., Guzm√°n-Urieta, E. O., Garc√≠a-Maldonado, J. Q., Carabantes, N., Jord√°n-Dahlgren, E.	2021	Local dynamics of a white syndrome outbreak and changes in the microbial community associated with colonies of the scleractinian brain coral Pseudodiploria strigosa	PeerJ	9		e10695
Urtubia, R., Gallardo, P., Lavin, P., Brown, N., Gonzalez, M.	2014	Characterization of culturable bacterial flora in yolk-sac larvae of Atlantic halibut (Hippoglossus hippoglossus L.) with "gaping jaws" syndrome	Latin American Journal of Aquatic Research	42	1	97-110
Vairappan, C., Chung, C., Hurtado, A., Soya, F., Lhonneur, G., Critchley, A.	2008	Distribution and symptoms of epiphyte infection in major carrageenophyte-producing farms	Journal of Applied Phycology	20	5	477-483
Valdenegro-Vega, V., Naeem, S., Carson, J., Bowman, J. P., del Real, J. L. T., Nowak, B.	2013	Culturable microbiota of ranched southern bluefin tuna (Thunnus maccoyii Castelnau)	Journal of Applied Microbiology	115	4	923-932
van Gelderen, R., Carson, J., Nowak, B.	2009	Effect of extracellular products of Tenacibaculum maritimum in Atlantic salmon, Salmo salar L	Journal of Fish Diseases	32	8	727-31
van Gelderen, R., Carson, J., Nowak, B.	2010	Experimentally induced marine flexibacteriosis in Atlantic salmon smolts Salmo salar. I. Pathogenicity	Diseases of Aquatic Organisms	91	2	121-8
Wakabayashi, H., Hikida, M., Masumura, K.	1991	Flexibacter maritimus sp. nov., a pathogen of marine fishes	International Journal of Systematic and Evolutionary Microbiology	36	3	396-398
Wakabayashi, H., Hikida, M., Masumura, K.	1984	Flexibacter infection in cultured marine fish in Japan.	Helgol Meeresunters	37		587-593
Wang, T., Wei, X., Chen, T., Wang, W., Xia, X., Miao, J., Yin, S.	2019	Studies of the mechanism of fatty liver formation in Takifugu fasciatus following copper exposure	Ecotoxicology and Environmental Safety	181		353-361
Webster, N. S., Soo, R., Cobb, R., Negri, A. P.	2011	Elevated seawater temperature causes a microbial shift on crustose coralline algae with implications for the recruitment of coral larvae	ISME Journal	5	4	759-770
Webster, N. S., Xavier, J. R., Freckelton, M., Motti, C. A., Cobb, R.	2008	Shifts in microbial and chemical patterns within the marine sponge Aplysina aerophoba during a disease outbreak	Environmental Microbiology	10	12	3366-3376
Weinberger, Florian, Hoppe, Hans-Georg, Friedl,er, Michael	1997	Bacterial induction and inhibition of a fast mecrotic response in Gracilaria conferta (Rhodophyta)	Journal of Applied Phycology	9	3	277-285
Whitten, M.M., Davies, C.E., Kim, A., Tlusty, M., Wootton, E.C., Chistoserdov, A., Rowley, A.F.	2014	Cuticles of European and A merican lobsters harbor diverse bacterial species and differ in disease susceptibility	MicrobiologyOpen	3	3	395-409
Wynne, J.W., Thakur, K.K., Slinger, J., Samsing, F., Milligan, B., Powell, J.F., McKinnon, A., Nekouei, O., New, D., Richmond, Z., Gardner, I.,	2020	Microbiome profiling reveals a microbial dysbiosis during a natural outbreak of Tenacibaculosis (yellow mouth) in atlantic salmon.	Frontiers in Microbiology	11		2582
Yamase, T., Sawabe, T., Kuma, K. & Tajima, K	2006	Effect of Iron on Resuscitation of Tenacibaculum sp., the Causative Bacterium of Spotting Disease of Short-Spined Sea Urchin Strongylocentrotus intermedius, from the Viable but Non-culturable (VBNC) state.	Fish Pathology	41		1-6
Yang, F. F., Xiao, Z. L., Wei, Z. L., Long, L. J.	2021	Bacterial Communities Associated With Healthy and Bleached Crustose Coralline Alga Porolithon onkodes	Frontiers in Microbiology	12		10
Yang, H. Q., Shen, J. W., Fu, F. X., Wang, Y., Zhao, N.	2014	Black band disease as a possible factor of the coral decline at the northern reef-flat of Yongxing Island, South China Sea	Science China-Earth Sciences	57	4	569-578
Zainuddin, E. N., Anshary, H., Huyyirnah, H., Hiola, R., Baxa, D. V.	2019	Antibacterial activity of Caulerpa racemosa against pathogenic bacteria promoting "ice-ice" disease in the red alga Gracilaria verrucosa	Journal of Applied Phycology	31	5	3201-3212
Zha, H., Lewis, G., Waite, D. W., Wu, J. Y., Chang, K., Dong, Y. M., Jeffs, A.	2019	Bacterial communities associated with tail fan necrosis in spiny lobster, Jasus edwardsii	Fems Microbiology Ecology	95	6	9
Zhang, R., Chang, L. R., Xiao, L. Y., Zhang, X. Y., Han, Q., Li, N., Egan, S., Wang, G. G.	2020	Diversity of the epiphytic bacterial communities associated with commercially cultivated healthy and diseased Saccharina japonica during the harvest season	Journal of Applied Phycology	32	3	2071-2080
Zhang, Z., Zhang, W. W., Hu, Z. G., Li, C. H., Shao, Y. N., Zhao, X. L., Guo, M.	2019	Environmental factors promote pathogen-induced skin ulceration syndrome outbreak by readjusting the hindgut microbiome of Apostichopus japonicus	Aquaculture	507		155-163
Zheng, Y. F., Wang, Y. A., Liu, Y., Li, W. T., Yu, M. C., Zhang, X. H.	2016	Aquimarina hainanensis sp nov., isolated from diseased Pacific white shrimp Litopenaeus vannamei larvae	International Journal of Systematic and Evolutionary Microbiology	66		70-75
Zozaya-Valdes, E., Egan, S., Thomas, T.	2015	A comprehensive analysis of the microbial communities of healthy and diseased marine macroalgae and the detection of known and potential bacterial pathogens	Frontiers in Microbiology	6		9
Zozaya-Valdes, E., Roth-Schulze, A. J., Egan, S., Thomas, T.	2017	Microbial community function in the bleaching disease of the marine macroalgae Delisea pulchra	Environmental Microbiology	19	8	3012-3024

## Sheet: Table S2
Table S2: Reports of Bacteroidetes associated with disease in marine eukaryotic hosts using culture dependent methods
Putative pathogen†	Host species (common name)	Disease name or disease phenotype	Evidence for bacterial involvement‡	Environmental condition(s) associated with disease	Reported putative key virulence traits	Reference
Arthropod hosts
Aquimarina hainanensis	Scylla serrata (Giant mud crab), Portunus trituberculatus (Gazami crab), Artemia franciscana (Brine shrimp)	Tissue necrosis, mortality events	A, B, D	-	Host cell wall degrading enzymes	(Dan and Hamasaki, 2015, Midorikawa et al., 2020)
Aquimarina hainanensis M124	Litopenaeus vannamei (Whiteleg shrimp)	Not specified	A	-	-	(Zheng et al., 2016)
Aquimarina sp. I32.4	Homarus americanus (American lobster)	Epizootic, enzootic and impoundment shell disease	A, C, D	Increased temperature, shell abrasion	Host cell wall degrading enzymes	(Chistoserdov et al., 2005, Chistoserdov et al., 2012, Quinn et al., 2012)
Aquimarina sp. TRL1	Panulirus ornatus (Ornate spiny lobster), Thenus australiensis (Slipper lobster)	White leg disease	A, D	Pereiopod damage	Host cell wall degrading enzymes	(Ooi et al., 2020)
Flavobacterium sp.	Litopenaeus stylirostris (Western blue shrimp)	‘Syndrome 93’	A	Winter, infection with Vibrio sp. and Pseudomonas sp.	-	(Costa et al., 1998)
Tenacibaculum maritimum-like	Litopenaeus vannamei (Whiteleg shrimp)	Lesions, mortality events	A, D	-	-	(Mouriño et al., 2008, Avendaño-Herrera, 2009)
Coral hosts
Flavobacterium columnare FK401	Pachyseris speciosa (Ring plate coral)	Black band disease	A, D	-	-	(Rahmi et al., 2020)
Flavobacterium sp.	Millepora dichotoma (Net fire coral)	Multifocal bleaching	A, B	-	-	(Paramasivam et al., 2013)
Echinoderm hosts
Flavobacterium sp.	Strongylocentrotus purpuratus (Purple sea urchin)	Lesions, mortality events	A	-	-	(Gilles, 1986)
Formosa sp.	Apostichopus japonicus (Sea cucumber)	Skin ulceration	A	-	-	(Ma et al., 2009)
Tenacibaculum sp.	Apostichopus japonicus (Sea cucumber)	Skin ulceration	A	-	-	(Ma et al., 2009)
Tenacibaculum sp. F-2	Strongylocentrotus intermedius (Sea urchin)	Spotting disease	A, D	Increased temperature, increased iron	Adhesion via carbohydrate binding receptors	(Tajima et al., 1997a, Tajima et al., 1997b, Taniguchi et al., 2006)
Fish hosts
Chryseobacterium scophthalmum	Scophthalmus maximus (Turbot)	Gill hyperplasia, haemorrhagic septicaemia	A, D	-	-	(Mudarris and Austin, 1989, Mudarris et al., 1994)
Cytophaga-Flavobacterium	Sparus aurata (Gilthead sea bream)	Not specified	A, C	-	-	(Pujalte et al., 2003)
Flavobacterium sp.	Hippoglossus hippoglossus (Atlantic halibut)	‘Gaping jaw’ syndrome	A, B	-	-	(Urtubia et al., 2014)
Flavobacterium sp.	Carangoides	Lesions associated with isopod infection	A	Infection with isopod parasite	-	(Rameshkumar et al., 2013)
Formosa sp.	Hippoglossus hippoglossus (Atlantic halibut)	‘Gaping jaw’ syndrome	A, B	-	-	(Urtubia et al., 2014)
Ichthyobacterium seriolicida	Seriola quinqueradiata (Yellowtail)	Bacterial haemolytic jaundice	A, D	-	Hamolysins	(Takano et al., 2016, Matsuyama et al., 2018)
Lacinutrix venerupis	Dicentrarchus labrax (European sea bass), Sparus aurata (Gilt-head bream)	Fin erosion, haemorrhaging, mortality	A, D	-	-	(López et al., 2017)
Lacinutrix venerupis	Trachurus trachurus (Atlantic horse mackerel)	Tail/fin erosion, eye/skin haemorrhage, mortality	A	-	-	(Fernández-Alvarez and Santos, 2019)
Mesonia hippocampi	Hippocampus barbouri (Barbour’s seahorse)	‘Air bubble’ disease	A	-	-	(Kolberg et al., 2015)
Tenacibaculum dicentrarchi	Dicentrarchus labrax (European sea bass)	Lesions	A	-	-	(Piñeiro-Vidal et al., 2012)
Tenacibaculum dicentrarchi	Salmo salar (Atlantic salmon)	Tail rot, frayed fins, gill damage, mortality events	A, D	-	-	(Avendaño‐Herrera et al., 2016, Klakegg et al., 2019)
Tenacibaculum dicentrarchi	Genypterus chilensis (Chilean red conger eel)	Skin lesions, frayed fins, tail rot, haemorrhagic mouth, and operculum	A	-	-	(Irgang et al., 2017)
Tenacibaculum discolor	Thunnus maccoyii (Southern bluefin tuna)	Moribund/dead fish	A	-	-	(Valdenegro-Vega et al., 2013)
Tenacibaculum discolor	Solea senegalensis (Senegalese sole)	Tenacibaculosis	A, D	-	-	(Piñeiro-Vidal et al., 2007, Piñeiro-Vidal et al., 2008b)
Tenacibaculum finmarkense	Salmo salar (Atlantic salmon)	Tenacibaculosis	D	Increased temperature	-	(Småge et al., 2016, Småge et al., 2018)
Tenacibaculum finmarkense	Salmo salar (Atlantic salmon)	Tenacibaculosis	A	-	-	(Spilsberg et al., 2022)
Tenacibaculum finmarkense	Oncorhynchus mykiss (Rainbow trout), Oncorhynchus kisutch (Coho salmon)	Tenacibaculosis	A	-	-	(Avendaño-Herrera et al., 2020)
Tenacibaculum maritimum	Multiple, including Salmo salar (Atlantic salmon), Solea solea (Dover sole)	Tenacibaculosis	A, D	Increased temperature, salinity, pollution	Host tissue degrading enzymes, adhesins, iron scavenging, toxin production	(Apablaza et al., 2017, Bernadet et al., 1990, Campbell and Buswell, 1982, Chen et al., 1995, Frelier et al., 1994, Hilger et al., 1984, Kent et al., 1988, Kolygas et al., 2012, Levipan et al., 2019, Lopez et al., 2022, Ostland et al., 1999, Perez-Pascul et al., 2017, Powell et al., 2004, Rahman et al., 2014, Småge et al., 2016, Soltani et al., 1996, van Gelderen et al., 2009, van Gelderen et al.…
Tenacibaculum ovalyticus	Hippoglossus hippoglossus (Atlantic halibut)	Larval mortality	A, C, D	Decreased temperature	Proteolytic activity	(Bergh et al., 1992, Hansen et al., 1992, Skiftesvik and Bergh, 1993)
Tenacibaculum piscium	Salmo salar (Atlantic salmon)	Winter ulcers	A, D	Reduced temperature	-	(Olsen et al., 2011, Olsen et al., 2020)
Tenacibaculum singaporense	Lates calcarifer (Asian sea bass)	Tenacibaculosis	A, C	-	-	(Miyake et al., 2020)
Tenacibaculum soleae	Dicologoglossa cuneata (Wedge sole), Scophthalmus rhombus (Brill)	Tenacibaculosis	A, D	-	-	(López et al., 2010)
Tenacibaculum soleae	Solea senegalensis (Senegalese sole)	Tenacibaculosis	A	-	-	(Piñeiro-Vidal et al., 2008a)
Tenacibaculum soleae	Dicentrarchus labrax (European sea bass)	Tenacibaculosis	A, D	-	-	(Castro et al., 2014)
Tenacibaculum sp.	Thunnus maccoyii (Southern bluefin tuna)	Moribund/dead fish	A	-	-	(Valdenegro-Vega et al., 2013)
Winogradskyella sp.	Hippoglossus hippoglossus (Atlantic halibut)	‘Gaping jaw’ syndrome	A, B	-	-	(Urtubia et al., 2014)
Winogradskyella thallassocola	Thunnus maccoyii (Southern bluefin tuna)	Moribund/dead fish	A	-	-	(Valdenegro-Vega et al., 2013)
Macroalgal hosts
Aquimarina latercula	Gracilaria lemaneformis (Red algae)	Mid thallus bleaching	A, C, D	-	-	(Liu et al., 2019)
Aquimarina sp. AD1	Delisea pulchra (Red algae)	Mid-thallus bleaching	A, C, D	Increased temperature	Host cell wall degrading enzymes	(Kumar et al., 2016, Hudson et al., 2019)
Aquimarina sp. BL5	Delisea pulchra (Red algae)	Mid-thallus bleaching	A, C, D	Increased temperature	Host cell wall degrading enzymes	(Kumar et al., 2016, Hudson et al., 2019)
Croceitalea eckloniae	Agarophyton vermiculophyllum (Red algae)	Tip bleaching	D	-	-	(Saha and Weinberger, 2019)
Cytophaga sp. P25	Kappaphycus alvarenzii (Elkhorn sea moss), Eucheuma dentriculatum (Red algae)	Ice-ice whitening	A, C, D	Reduced salinity and light intensity, increased temperature	Host cell wall degrading enzymes	(Largo et al., 1995a, Largo et al., 1995b)
Cytophaga/ Flavobacterium like	Chondrus crispus (Irish moss)	Green spot/rot disease	A, C, D	Increased ammonium concentration	-	(Craigie and Correa, 1996)
Flavobacterium sp.	Gracilaria verrucosa (Red algae)	Ice-ice whitening	A, C, D	High temperature, high density, low aeration	-	(Zainuddin et al., 2019)
Flavobacterium sp.	Kappaphycus alvarenzii (Elkhorn sea moss)	Ice-Ice whitening	A, C	-	-	(Vairappan et al., 2008)
Flavobacterium sp.	Kappaphycus alvarenzii (Elkhorn sea moss), Eucheuma dentriculatum (Red algae)	Ice-ice whitening	A, C	Reduced salinity and light intensity, increased temperature	Host cell wall degrading enzymes	(Largo et al., 1995a, Largo et al., 1995b)
Flavobacterium sp.	Porphyra yezoensis (Nori)	Suminori disease	A	Decreased temperature, reduced salinity	-	(Kusuda et al., 1992)
Flavobacterium sp. LAD-1	Porphyra yezoensis (Nori)	Anaaki disease	A, D	-	Host cell wall degrading enzymes	(Sunairi et al., 1995)
Flavobacterium-Cytophaga group bacteria	Gracilaria conferta (Red algae)	Apical necrosis	D	Removal of microbiota	-	(Weinberger et al., 1997)
Gaetbulibacter saemankumensis	Porphyra yezoensis (Nori)	Suminori disease	A, D	Tissue damage		(Mine et al., 2009)
Kordia algicida	Agarophyton vermiculophyllum (Red algae)	Tip bleaching	D	-	-	(Saha and Weinberger, 2019)
Mammal hosts
Bacteroides ureolyticus	Zalophus californianus (California sea lion)	Lymph node abscessess	A	-	-	(Ready et al., 2021)
Mollusc hosts
Cytophaga-like bacteria	Crassostrea gigas (Pacific oyster)	Destruction of hinge ligament	A, C	-	-	(Dungan et al., 1989)
Tenacibaculum gallacium	Octopus mimus (Gould octopus)	Not specified	A	-	-	(Iehata et al., 2016)
Tenacibaculum mesophilum	Octopus mimus (Gould octopus)	Not specified	A	-	-	(Iehata et al., 2016)
Tenacibaculum soleae	Crassostrea gigas (Pacific oyster)	Lesions	A, D	-	-	(Burioli et al., 2018)
Tenacibaculum sp. Pbs-1	Pinctada fucata (Akoya pearl oyster)	Black spot shell disease	A, D	Shell wound	-	(Sakatoku et al., 2018)
Reptile hosts
Flavobacterium sp.	Chelonia mydas (Green sea turtle), Caretta caretta (Loggerhead sea turtle)	Ulcerative stomatitis, obstructive rhinitis, pneumonia	A	-	-	(Glazebrook and Campbell, 1990, Glazebrook et al., 1993)
†: Putative pathogen: taxonomically validated names, isolate name or isolate best BLAST match as reported by authors.
‡: A = isolated from diseased individual, B = present on diseased individuals and absent on healthy, C = present on both diseased and healthy individuals but in higher abundance on diseased, D = infection experiment fulfilling or partially fulfilling Koch’s postulates.
‘-’ Denotes information that is not known or was not provided.
